# Supplementary material for: Characterization of the Key Aroma Compounds of Three Kinds of Chinese Representative Black Tea and Elucidation of the Perceptual Interactions of Methyl Salicylate and Floral Odorants
Source: Molecules. 2022 Mar 1;27(5):1631. doi: 10.3390/molecules27051631 (PMC8911931; doi:10.3390/molecules27051631)
Supplement: Supplementary file 1 [file molecules-27-01631-s001.zip]

Archive with 1 entries (1 files):
- molecules-1607696-supplementary.pdf
